# Supplementary material for: A cross-cultural comparison of intrinsic and extrinsic motivational drives for learning
Source: Cogn Affect Behav Neurosci. 2024 Oct 18;25(1):25–44. doi: 10.3758/s13415-024-01228-2 (PMC11805854; doi:10.3758/s13415-024-01228-2)
Supplement: Supplementary file 10 — (XLSX 22 kb) [file 13415_2024_1228_MOESM7_ESM.xlsx]

## Sheet: Descriptive tables
Table S2 Recognition memory description
					High achievers				Low achievers
	Chinese		Dutch		Chinese		Dutch		Chinese		Dutch
Main factors	M	SD	M	SD	M	SD	M	SD	M	SD	M	SD
MOVE	68.74%	16.04%	75.90%	12.84%	80.74%	9.71%	85.11%	7.78%	56.19%	10.84%	66.27%	9.58%
FOLLOW	59.78%	17.27%	65.24%	14.37%	72.86%	11.24%	80.74%	9.71%	46.11%	10.47%	54.42%	10.95%
REWARD	70.06%	13.77%	72.63%	12.19%	79.39%	9.21%	81.45%	6.33%	60.30%	10.63%	63.40%	9.73%
NO REWARD	58.65%	21.06%	68.75%	13.19%	74.52%	10.84%	79.31%	6.52%	42.06%	15.55%	57.70%	8.36%
Autonomy * Reward	M	SD	M	SD	M	SD	M	SD	M	SD	M	SD
MOVE/EXTRA REWARD	74.23%	14.36%	76.78%	13.54%	83.22%	9.44%	84.83%	9.55%	64.84%	12.58%	68.36%	11.97%
MOVE/NO EXTRA REWARD	62.97%	20.93%	74.96%	13.57%	78.12%	11.26%	85.34%	7.15%	47.14%	16.47%	64.11%	9.53%
FOLLOW/EXTRA REWARD	65.42%	15.46%	68.08%	14.91%	74.91%	12.28%	77.90%	8.37%	55.49%	11.87%	57.81%	13.28%
FOLLOW/NO EXTRA REWARD	54.14%	22.47%	62.31%	15.68%	70.73%	12.35%	73.23%	9.96%	36.80%	16.77%	50.90%	12.00%
Table S2 Spatial hit description
					High achievers				Low achievers
	Chinese		Dutch		Chinese		Dutch		Chinese		Dutch
Main factors	M	SD	M	SD	M	SD	M	SD	M	SD	M	SD
MOVE	28.89%	10.94%	34.12%	12.46%	31.59%	10.97%	39.92%	9.89%	21.98%	8.67%	28.05%	12.15%
FOLLOW	23.22%	9.47%	27.51%	11.74%	28.24%	9.03%	32.20%	10.88%	17.97%	6.77%	22.62%	10.77%
REWARD	28.68%	11.35%	32.71%	11.87%	32.21%	9.13%	38.05%	10.48%	24.99%	12.43%	27.12%	10.78%
NO REWARD	21.50%	11.07%	29.02%	11.50%	27.75%	10.79%	34.03%	9.12%	14.96%	6.88%	23.78%	11.56%
Autonomy * Reward	M	SD	M	SD	M	SD	M	SD	M	SD	M	SD
MOVE/EXTRA REWARD	30.58%	13.29%	35.26%	12.75%	33.65%	10.94%	41.02%	10.69%	27.36%	14.95%	29.24%	12.11%
MOVE/NO EXTRA REWARD	23.02%	12.29%	32.94%	13.06%	29.45%	12.47%	38.80%	9.91%	16.30%	7.81%	26.81%	13.33%
FOLLOW/EXTRA REWARD	26.63%	11.07%	29.91%	13.27%	30.60%	9.25%	34.98%	12.94%	22.48%	11.48%	24.62%	11.68%
FOLLOW/NO EXTRA REWARD	19.84%	11.06%	25.08%	11.87%	25.90%	10.81%	29.40%	10.41%	13.50%	7.17%	20.56%	11.82%
Table S2 Spatial error description
					High achievers				Low achievers
	Chinese		Dutch		Chinese		Dutch		Chinese		Dutch
Main factors	M	SD	M	SD	M	SD	M	SD	M	SD	M	SD
MOVE	1.45	0.30	1.25	0.30	1.31	0.31	1.09	0.24	1.59	0.22	1.42	0.28
FOLLOW	1.54	0.26	1.41	0.29	1.41	0.27	1.27	0.26	1.67	0.17	1.56	0.25
REWARD	1.41	0.29	1.29	0.30	1.31	0.27	1.14	0.26	1.52	0.28	1.44	0.26
NO REWARD	1.57	0.30	1.38	0.28	1.41	0.30	1.23	0.23	1.74	0.18	1.53	0.26
Autonomy * Reward	M	SD	M	SD	M	SD	M	SD	M	SD	M	SD
MOVE/EXTRA REWARD	1.37	0.33	1.23	0.33	1.26	0.30	1.07	0.26	1.48	0.33	1.39	0.32
MOVE/NO EXTRA REWARD	1.53	0.32	1.28	0.30	1.36	0.33	1.12	0.24	1.70	0.22	1.44	0.28
FOLLOW/EXTRA REWARD	1.46	0.29	1.35	0.32	1.36	0.27	1.20	0.31	1.56	0.27	1.51	0.25
FOLLOW/NO EXTRA REWARD	1.62	0.30	1.48	0.30	1.47	0.30	1.34	0.27	1.78	0.20	1.61	0.29
Table S4 General spatial memory test score
					High achievers				Low achievers
	Chinese		Dutch		Chinese		Dutch		Chinese		Dutch
Main factors	M	SD	M	SD	M	SD	M	SD	M	SD	M	SD
MOVE	58.52%	11.49%	66.36%	10.86%	64.81%	10.63%	72.98%	8.09%	51.95%	8.34%	59.44%	8.95%
FOLLOW	54.48%	10.15%	59.83%	10.97%	60.68%	9.30%	65.98%	9.40%	48.00%	6.26%	53.40%	8.65%
REWARD	59.85%	10.49%	64.82%	11.14%	65.37%	9.25%	71.03%	9.38%	54.07%	8.53%	58.32%	9.02%
NO REWARD	53.19%	11.80%	61.49%	10.28%	60.20%	10.73%	67.92%	8.00%	45.86%	7.82%	54.77%	7.85%
Autonomy * Reward	M	SD	M	SD	M	SD	M	SD	M	SD	M	SD
MOVE/EXTRA REWARD	61.56%	11.71%	67.17%	12.12%	67.03%	9.97%	73.29%	9.61%	55.84%	10.77%	60.77%	11.28%
MOVE/NO EXTRA REWARD	55.38%	13.69%	65.50%	10.71%	62.56%	12.76%	72.62%	7.60%	47.87%	10.31%	58.05%	8.13%
FOLLOW/EXTRA REWARD	58.15%	11.06%	62.19%	12.34%	63.71%	10.11%	68.62%	11.33%	52.33%	8.92%	55.47%	9.59%
FOLLOW/NO EXTRA REWARD	50.88%	12.00%	57.43%	11.59%	57.67%	10.53%	63.33%	9.58%	43.78%	9.07%	51.27%	10.35%
Table S5 Confidence description
	Chinese		Dutch
Main factors	M	SD	M	SD
MOVE	3.07	0.40	3.27	0.36
FOLLOW	2.85	0.44	2.98	0.41
REWARD	3.11	0.36	3.18	0.34
NO REWARD	2.82	0.52	3.08	0.37
Autonomy * Reward	M	SD	M	SD
MOVE/EXTRA REWARD	3.21	0.37	3.29	0.37
MOVE/NO EXTRA REWARD	2.93	0.52	3.24	0.38
FOLLOW/EXTRA REWARD	3.00	0.41	3.06	0.43
FOLLOW/NO EXTRA REWARD	2.71	0.56	2.91	0.44

## Sheet: Accuracy all
Table 1 All people						Table S1 Split up follow up analysis, 2 cultural groups
Effect of interests	β	z	p			Cultural group	Effect of interests	β	z	p
Autonomy	-0.27	-8.70	<0.001***			Chinese	Autonomy	0.46	5.64	<0.001***
Reward	-0.18	-5.81	<0.001***				Reward	0.53	4.29	<0.001***
Cultural group	-0.15	-1.80	0.41				Autonomy * Reward	0.03	0.31	0.76
Autonomy * Reward	-0.02	-1.09	0.29			Dutch	Autonomy	0.67	6.74	<0.001***
Reward * Cultural group	-0.09	-2.85	0.003**				Reward	0.28	3.84	<0.001***
Autonomy * Cultural group	0.03	0.97	0.22				Autonomy * Reward	-0.16	-1.78	0.08+
Autonomy * Reward * Cultural group	0.02	1.58	0.11				Dutch follow up analysis
							Autonomy (Reward - No reward)	0.12	1.47	0.14
							No Autonomy (Reward - No reward)	0.28	3.84	<0.001***
							Reward (Autonomy - No Autonomy)	0.51	6.74	<0.001***
							No reward (Autonomy - No Autonomy)	0.67	6.74	<0.001***

## Sheet: Confidence
Table 1 All people
Effect of interests	β	z	p
Autonomy	-0.22	-7.35	<0.001***
Reward	-0.17	-5.70	<0.001***
Cultural group	-0.12	-1.58	0.11
Autonomy * Reward	-0.02	-1.28	0.20
Reward * Cultural group	-0.07	-2.54	0.01*
Autonomy * Cultural group	0.04	1.32	0.19
Autonomy * Reward * Cultural group	0.02	1.47	0.14

## Sheet: Accuracy High & Low 
									Table 4 Split up follow up analysis high achievers, 2 cultural groups
	High achievers			Low achievers
Effect of interests	β	t	p	β	t	p			Cultural group	Effect of interests	β	t	p
Autonomy	-0.29	-6.30	<0.001***	-0.24	-6.06	<0.001***			Chinese	Autonomy	-0.33	-4.59	<0.001***
Reward	-0.11	-3.64	<0.001***	-0.27	-5.26	<0.001***				Reward	-0.06	-1.67	0.03*
Cultural group	-0.09	-1.09	0.29	-0.21	-3.64	0.002**				Autonomy * Reward	-0.06	-1.69	0.09+
Autonomy * Reward	-0.02	-0.74	0.49	-0.02	-0.92	0.36			Dutch	Autonomy	-0.33	-4.59	<0.001***
Reward * Cultural group	-0.04	-1.54	0.16	-0.14	-2.76	0.005**				Reward	-0.06	-1.67	0.03*
Autonomy * Cultural group	0.04	0.89	0.16	0.02	0.41	0.66				Autonomy * Reward	-0.06	-1.69	0.09+
Autonomy * Reward * Cultural group	0.05	2.06	0.04*	0.01	0.26	0.80				Dutch follow up analysis
										Autonomy (Reward - No reward)	0.01	0.08	0.94
										No Autonomy (Reward - No reward)	0.27	2.74	0.006**
										Reward (Autonomy - No Autonomy)	0.55	3.23	0.001**
										No reward (Autonomy - No Autonomy)	0.78	5.19	<0.001***

## Sheet: Spatial brms all & high & low
Effect of interests	All participants	High achievers	Low achievers
Dependent variable: Spatial hit
Autonomy	95%CI [-0.178, -0.092]	95%CI [-0.012, 0.374]	95%CI [-0.028, 0.484]
Reward	95%CI [0.209, 0.105]	95%CI [0.083, 0.413]	95%CI [0.299, 0.935]
Cultural group	95%CI [-0.278, -0.039]	95%CI [-0.148, 0.504]	95%CI [0.078, 0.905]
Autonomy * Reward	95%CI [-0.051, 0.009]	95%CI [-0.260, 0.185]	95%CI [-0.241, 0.320]
Reward * Cultural group	95%CI [-0.111, -0.006]	95%CI [-0.196, 0.263]	95%CI [-0.792, 0.087]
Autonomy * Cultural group	95%CI [-0.011, 0.077]	95%CI [-0.003, 0.536]	95%CI [-0.199, 0.497]
Autonomy * Reward * Cultural group	95%CI [-0.009, 0.049]	95%CI [-0.445, 0.165]	95%CI [-0.564, 0.192]
Dependent variable: Spatial error
Autonomy	95%CI [0.023, 0.042]	95%CI [-0.095, -0.007]	95%CI [-0.088, 0.009]
Reward	95%CI [0.022, 0.044]	95%CI [-0.094, -0.020]	95%CI [-0.174, -0.054]
Cultural group	95%CI [0.009, 0.067]	95%CI [-0.134, 0.028]	95%CI [-0.154, -0.012]
Autonomy * Reward	95%CI [-0.002, 0.010]	95%CI [-0.044, 0.055]	95%CI [-0.058, 0.038]
Reward * Cultural group	95%CI [-0.001, 0.021]	95%CI [-0.068, 0.036]	95%CI [-0.030, 0.140]
Autonomy * Cultural group	95%CI [-0.019, 0.000]	95%CI [-0.128, -0.003]	95%CI [-0.116, 0.021]
Autonomy * Reward * Cultural group	95%CI [-0.011, 0.001]	95%CI [-0.027, 0.113]	95%CI [-0.030, 0.105]
Dependent variable: General spatial test score
Autonomy	95%CI [-0.155, -0.081]	95%CI [-0.167, -0.042]	95%CI [-0.177, -0.089]
Reward	95%CI [-0.147, -0.072]	95%CI [-0.187, -0.062]	95%CI [-0.137, -0.051]
Cultural group	95%CI [-0.240, -0.050]	95%CI [-0.221, -0.048]	95%CI [-0.278, -0.032]
Autonomy * Reward	95%CI [-0.048, 0.004]	95%CI [-0.046, 0.028]	95%CI [-0.077, 0.002]
Reward * Cultural group	95%CI [-0.071, 0.003]	95%CI [-0.109, 0.014]	95%CI [-0.064, 0.021]
Autonomy * Cultural group	95%CI [-0.006, 0.068]	95%CI [-0.039, 0.086]	95%CI [-0.004, 0.082]
Autonomy * Reward * Cultural group	95%CI [-0.014, 0.039]	95%CI [-0.032, 0.044]	95%CI [-0.020, 0.058]
				yellow ones I have not changed. I am still running those models.
